# Supplementary material for: Korean Hospital Nurses’ Experiences with COVID-19: A Meta-Synthesis of Qualitative Findings
Source: Healthcare (Basel). 2024 Apr 26;12(9):903. doi: 10.3390/healthcare12090903 (PMC11083708; doi:10.3390/healthcare12090903)
Supplement: Supplementary file 1 [file healthcare-12-00903-s001.zip]

Archive with 1 entries (1 files):
- healthcare-2893596-supplementary.pdf
